# Supplementary material for: On-target versus off-target effects of drugs inhibiting the replication of SARS-CoV-2
Source: Cell Death Dis. 2020 Aug 19;11(8):656. doi: 10.1038/s41419-020-02842-x (PMC7434849; doi:10.1038/s41419-020-02842-x)
Supplement: Supplementary file 1 — Dataset 1 [file 41419_2020_2842_MOESM1_ESM.xls]

## Sheet: datr
	Fsp3	nSmallRings	nAromRings	nRingBlocks	nAromBlocks	nRings3	nRings6	nRings7	tpsaEfficiency	XLogP	WPATH	WTPT.2	WTPT.4	WTPT.5	VAdjMat	TopoPSA	LipinskiFailures	nRotB	PetitjeanNumber	MDEC.12	MDEC.13	MDEC.14	MDEC.22	MDEC.23	MDEC.24	MDEC.33	MDEC.34	MDEC.44	MDEO.11	MDEO.12	MDEO.22	MDEN.11	MDEN.12	MDEN.13	MDEN.22	MDEN.23	MDEN.33	MLogP	nAtomP	nAtomLC	khs.dCH2	khs.ssCH2	khs.dsCH	khs.aaCH	khs.sssCH	khs.tsC	khs.dssC	khs.aasC	khs.aaaC
AZ3451	0.3	6	4	4	3	0	4	0	0.156404	7.46	4742	2.08117	8.73657	12.3678	6.42626	89.17	2	6	0.470588	2.67287	2.91638	0	18.9044	39.3107	0	17.8787	0	0	0	0.190693	0.5	0	0.246183	0.0833333	0.2	0.57735	0	3.88	28	18	0	6	0	9	2	1	1	8	2
Bafilomycin A1	0.742857	1	0	2	0	0	1	0	0.216755	4.692	6693	1.95361	24.2845	0	6.49185	134.91	1	7	0.470588	11.5696	28.4301	1.79261	4.44826	22.0984	1.17345	23.0731	3.61864	0	1.26008	3.41363	1.14772	0	0	0	0	0	0	4.32	8	18	0	2	5	0	12	0	4	0	0
Mycophenolic acid	0.411765	2	1	1	1	0	1	0	0.290698	2.208	1225	1.97913	15.7243	0	5.58496	93.06	0	6	0.454545	3.36638	6.89272	0	3.02567	13.0952	0	12.378	0	0	0.917117	1.31452	0.2	0	0	0	0	0	0	2.67	11	12	0	4	1	0	0	0	3	6	0
Ponatinib	0.275862	5	4	4	3	0	4	0	0.123577	5.195	5771	2.04995	2.57709	19.4603	6.42626	65.77	2	6	0.47619	4.44721	2.4863	0.223607	20.8931	28.9946	2.58471	8.01074	1.81053	0	0	0	0	0	0	0	0.48075	1.22366	0.335651	3.55	26	22	0	5	0	10	0	2	1	7	1
Valproic Acid	0.875	0	0	0	0	0	0	0	0.258821	2.742	131	1.85006	4.78878	0	4.16993	37.3	0	5	0.5	3.18108	1.1547	0	2.94168	4.29828	0	1	0	0	0.5	0	0	0	0	0	0	0	0	2.12	3	7	0	4	0	0	1	0	1	0	0
Haloperidol	0.380952	3	2	3	2	0	3	0	0.108066	4.02	2035	2.02529	5.13076	3.44183	5.80735	40.54	0	6	0.470588	0	0	0	22.2982	16.4795	4.29559	1.66361	1.04868	0	0.111111	0	0	0	0	0	0	0	0	3.22	8	18	0	7	0	8	0	0	1	4	0
PB28	0.75	4	1	3	1	0	4	0	0.0424252	4.338	2184	2.07839	2.81186	6.95569	5.90689	15.71	0	6	0.5	2.23297	1.14907	0	30.3036	19.6234	0	3.17841	0	0	0	0	0	0	0	0	0	0	0.333333	3.77	7	17	0	15	0	3	2	0	0	3	0
Daunorubicin	0.444444	5	3	2	1	0	5	0	0.352518	0.564	4100	2.03576	26.948	2.52023	6.39232	185.84	1	4	0.5	2.6156	8.37371	0.577757	3.08127	22.4302	1.62649	35.7862	4.11892	0	3.18124	3.40773	0.552605	0	0	0	0	0	0	3.22	19	15	0	3	0	3	5	0	3	9	0
Midostaurin	0.257143	9	6	2	2	0	5	1	0.130387	3.491	5105	2.13093	11.193	13.7971	6.67243	74.35	1	4	0.428571	6.72727	9.67643	1.31037	17.3782	46.0931	2.85545	34.941	5.11913	0	0.0909091	0.606659	0.333333	0	0	0	0	0.493242	0.825482	4.43	23	15	0	2	0	13	3	0	2	3	8
Ruxolitinib	0.411765	4	3	3	2	0	1	0	0.248694	1.819	1191	2.07811	0	18.3709	5.70044	76.14	0	4	0.5	0	0	0	12.389	18.3256	0	5.47991	0	0	0	0	0	0	0.502973	0.25	1.65096	1.1547	0	2.67	14	11	0	5	0	5	2	1	0	2	2
E-52862	0.35	4	3	3	2	0	3	0	0.110624	2.564	1719	2.08044	6.0853	10.0458	5.80735	37.3	0	5	0.466667	2.3825	1.63191	0	17.5432	16.5962	0	3.43915	0	0	0	0	0.166667	0	0	0	0	0.894427	0.166667	3.11	16	16	0	6	0	8	0	0	0	3	2
Indomethacin	0.157895	3	3	2	2	0	2	0	0.19192	3.418	1424	2.02051	10.2116	3.51295	5.75489	68.53	0	5	0.5	3.02366	4.29892	0	7.02961	21.5081	0	11.2253	0	0	0.650698	0.428571	0	0	0	0	0	0	0	2.89	18	13	0	1	0	7	0	0	2	5	2
Loratadine	0.363636	4	2	2	2	0	3	1	0.111031	3.817	1772	2.07067	5.38158	6.5561	5.90689	42.43	0	3	0.461538	1.76244	1.00339	0	17.8494	30.3235	0	9.7169	0	0	0	0.5	0	0	0	0	0	0.166667	0	3.33	14	14	0	7	0	6	0	0	3	5	0
Ribavirin	0.625	2	1	2	1	0	0	0	0.588821	-2.433	515	1.98457	13.0286	11.992	5.16993	143.72	0	3	0.444444	0	0	0	0.2	4.06695	0	5.75778	0	0	1.07495	1.1212	0	0	0.666667	0.25	0.5	1.41421	0	1.35	8	10	0	1	0	1	4	0	1	1	0
RS-PPCC	0.458333	4	2	4	2	1	3	0	0.131245	3.815	2186	2.03276	7.76904	3.45885	5.9542	49.77	0	6	0.466667	4.11233	2.19392	0.64436	22.4486	17.0206	8.1185	2.28882	3.28373	0.166667	0.111111	0.471405	0	0	0	0	0	0	0	3.66	6	16	0	6	0	9	1	0	1	3	0
RVX-208	0.3	3	3	2	2	0	3	0	0.241468	0.772	1874	2.0231	13.6282	6.30482	5.85798	89.38	0	6	0.5	4.2126	8.57161	0	3.05459	15.6043	0	14.0864	0	0	0.0909091	0.88464	0.407163	0	0	0	0.5	0	0	2.89	20	15	0	2	0	4	0	0	0	7	2
JQ1	0.391304	4	3	2	3	0	1	1	0.213992	6.413	2416	2.02941	5.40377	12.9309	6.08746	97.61	1	5	0.5	4.22107	12.5972	2.00415	3.53953	15.2532	0.725459	17.4624	1.81111	0	0	0.5	0	0	0	0	1.31037	1.31037	0	3.11	18	13	0	1	0	4	1	0	2	8	0
PD-144418	0.35	3	2	3	2	0	2	0	0.267164	2.599	126000000916	1.98396	12.4155	6.51804	5.80735	99.43	0	5	0.999	3.98868	0.0110062	0	13.1986	0.0859238	0	0.000659741	0	0	2.28943	4e-09	0	0	0	0	0	0.2	0	2.89	13	14	0	5	1	5	0	0	3	4	0
AC-55541	0.08	4	4	3	3	0	4	0	0.224938	5.039	3493	2.03976	7.71149	15.2854	6.20945	116.31	2	8	0.5	1.84715	2.321	0	12.836	26.6728	0	14.0555	0	0	0.458566	0	0	0	0	0	3.20884	0	0	3.22	11	15	0	0	0	13	1	0	3	4	2
H-89	0.15	3	3	2	2	0	3	0	0.178566	3.609	2334	2.03235	4.98376	9.03705	5.85798	79.47	0	8	0.470588	0	0	0	19.3611	15.8754	0	1.944	0	0	0.5	0	0	0	0	0	0.550321	0	0	2.89	14	18	0	3	2	10	0	0	0	3	2
S-verapamil	0.518519	2	2	2	2	0	2	0	0.140771	4.967	3698	1.98072	11.1807	5.71012	6.08746	63.95	1	13	0.5	12.8944	7.83223	1.39727	14.9706	18.3121	3.72627	3.82057	1.95445	0	0	0	0.684498	0	0	0.166667	0	0	0	3.77	8	19	0	5	0	6	1	1	0	6	0
Merimepodib	0.26087	4	3	4	3	0	2	0	0.274123	1.744	3952	2.04375	16.932	12.1551	6.16993	123.95	0	11	0.473684	1.58378	1.51924	0	12.259	22.495	0	7.03909	0	0	0.111111	1.06538	0.640791	0	0	0	0.954385	0	0	2.89	22	20	0	4	0	9	1	0	2	6	0
Apicidin	0.617647	3	2	2	1	0	2	0	0.222725	4.235	7081	2.01877	15.5887	16.1262	6.58496	138.84	2	12	0.470588	7.92114	7.36807	0	20.7608	38.8523	0	17.6477	0	0	1.3337	0.507967	0	0	0	0	0.793701	1.23799	0.111111	3.99	10	18	0	12	0	5	5	0	5	1	2
Metformin	0.5	0	0	0	0	0	0	0	0.708668	-0.539	96	1.81417	0	12.9227	4	91.49	0	2	0.4	0	1.41421	0	0	0	0	0.5	0	0	0	0	0	0.944941	1.5	0.944941	0	0.5	0	1.35	7	6	0	0	0	0	0	0	2	0	0
Ternatin 4 (DA3)	0.775	1	0	1	0	0	1	0	0.243411	5.316	10979	1.94861	20.2886	22.1787	6.80735	188.77	3	9	0.3125	12.7783	37.0323	0	4.63822	24.2949	0	32.1152	0	0	3.67032	0	0	0	0	0	0.48075	2.35518	1.02872	4.21	3	17	1	7	1	0	12	0	7	0	0
Zotatifin (eFT226)	0.357143	5	3	3	3	0	3	0	0.220726	0.625	3265	2.05278	14.1355	8.59433	6.32193	107.54	0	6	0.5	6.52723	7.34995	1.57195	15.2969	29.1528	6.67527	14.1488	9.4961	1	0.333333	1.29095	0.75	0	0.1	0.1	0	0.142857	0	3.66	9	13	0	1	0	10	3	1	0	7	0
ML240	0.0869565	5	5	3	3	0	4	0	0.221117	1.876	2354	2.09232	2.81963	18.8496	6.08746	87.6	0	5	0.461538	1.7306	1.80748	0	14.7803	24.445	0	11.151	0	0	0	0	0	0	1.07457	0.5	1.76639	1.68179	0	3.22	22	14	0	1	0	12	0	0	0	5	4
dBET6	0.404762	7	5	4	4	0	3	1	0.257771	3.137	21045	2.05065	18.4542	25.3913	7.02237	216.6	3	18	0.483871	4.51612	6.97048	0	21.667	0	0	0	0	0	1.63176	0.979222	0	0	0	0	1.75765	1.51172	0.047619	4.21	17	32	0	12	0	7	2	0	7	11	0
MZ1	0.469388	7	5	5	5	0	2	1	0.258456	1.793	33075	2.03201	21.7434	28.4113	7.22882	258.81	3	25	0.5	10.7509	13.3923	1.27694	0	0	1.97555	0	2.08011	0	1.10136	1.72658	0.793701	0	0	0	1.88543	1.6679	0.05	4.65	17	37	0	11	0	9	4	0	5	12	0
Sapanisertib (INK128/MlN128)	0.2	4	4	2	2	0	2	0	0.368611	-0.095	1108	2.06925	3.06299	20.9492	5.70044	113.95	0	2	0.5	1.34276	4.10082	0	1.77103	11.7241	0	11.6582	0	0	0	0	0	0.111111	1.68843	0.353553	1.41228	1.51967	0	2.23	20	11	0	0	0	4	1	0	0	4	4
ABBV-744	0.285714	4	4	3	3	0	3	0	0.185049	2.448	3758	2.01698	10.6427	9.27597	6.2854	90.9	0	7	0.466667	8.06224	13.6923	1.45447	5.45803	25.7283	1.70915	20.3455	2.55996	0	0.368403	0.431527	0	0	0	0	0.333333	0.471405	0	3.66	26	16	0	1	0	7	0	0	1	9	2
Camostat	0.2	2	2	2	2	0	2	0	0.344862	1.17	2922	1.98304	13.5942	10.7031	5.90689	137.31	0	10	0.473684	2.18571	1.84892	0	10.4911	19.5333	0	5.12839	0	0	0.368403	1.35435	0.142857	0.5	1	0.111111	0	0.0625	0	2.67	19	20	0	2	0	8	0	0	4	4	0
Captopril	0.777778	1	0	1	0	0	0	0	0.444128	0.638	297	1.92711	7.34443	3.3754	4.80735	96.41	0	4	0.428571	1.06366	1.59054	0	2.48111	6.37347	0	2.94168	0	0	0.814325	0	0	0	0	0	0	0	0	1.9	3	8	0	4	0	0	2	0	2	0	0
Compound 2	0.638889	2	1	1	1	0	2	0	0.239858	5.528	9332	1.98562	21.4112	15.4902	6.67243	164.4	3	8	0.421053	11.0734	14.9068	1.39629	16.985	31.5066	1.44153	17.0575	1.38489	0	1.12847	1.96929	0.317952	0	0	0	0.895368	1.1547	0	3.99	8	20	0	7	2	4	7	0	5	2	0
CPI-0610	0.15	4	3	2	3	0	2	1	0.211015	1.472	1462	2.06446	5.51847	8.67275	5.85798	77.04	0	3	0.5	1.5115	2.71087	0	9.8262	25.5173	0	15.5105	0	0	0	0.2	0	0	0.408248	0	0.25	0	0	3	19	11	0	1	0	8	1	0	2	7	0
Lisinopril	0.571429	2	1	2	1	0	1	0	0.328113	-0.925	2362	1.98537	12.2692	8.94395	5.90689	132.96	1	13	0.461538	0	0	0	18.1342	21.2786	0	6.13085	0	0	1.83093	0	0	0	0.166667	0.142857	0	0.333333	0	2.89	6	14	0	9	0	5	3	0	3	1	0
Nafamostat	0	3	3	2	2	0	3	0	0.40494	0.512	1951	2.02685	5.66458	12.6015	5.80735	140.57	0	5	0.5	0	0	0	10.9578	23.8561	0	7.71028	0	0	0	0.5	0	0.75	0.755929	0	0	0	0	2.78	26	17	0	0	0	10	0	0	3	4	2
Tomivosertib (eFT-508)	0.411765	4	2	2	2	0	3	0	0.329781	0.414	1390	2.06055	5.19226	18.3529	5.80735	112.18	0	2	0.454545	1.54041	2.28657	0.25	6.97503	13.6771	3.0905	7.07508	2.28657	0	0.2	0	0	0	0.970984	0.142857	1.44904	1.05076	0	2.45	18	12	0	5	0	3	0	0	1	5	0
Compound 10	0.272727	3	3	3	3	0	2	0	0.317328	1.348	3086	1.99339	12.8087	9.1086	6.08746	150.77	0	8	0.5	4.03685	7.64064	2.16302	5.61419	15.2734	0.704728	8.59968	1.62186	0	0.825908	0.649336	0	0	0	0	0.62237	0	0	2.78	25	17	0	0	0	7	0	0	1	8	0
Rapamycin (Sirolimus)	0.745098	3	0	2	0	0	3	0	0.213923	4.321	19273	1.98687	34.788	3.45495	7.08746	195.43	2	6	0.333333	20.9278	26.2468	1.1111	22.2115	0	2.85013	0	3.3501	0	3.08489	4.86406	0.971526	0	0	0	0	0	0	5.53	6	22	0	13	6	0	14	0	7	0	0
Minoxidil	0.555556	2	1	2	1	0	2	0	0.454794	2.895	358	2.00968	2.50402	14.7127	5	95.11	0	1	0.5	0	0	0	6.94563	5.411	0	1.5	0	0	0	0	0	0.25	0.707107	1.41421	0	1	0.25	1.79	10	9	0	5	0	1	0	0	0	3	0
4E2RCat	0.0454545	4	3	4	3	0	2	0	0.27303	2.431	2767	2.0424	10.5622	3.43763	6.04439	124.23	0	5	0.5	0	0	0	12.9415	24.4815	0	10.4881	0	0	0.481411	0.531329	0	0	0	0	0	0	0	3	21	17	0	1	1	10	0	0	4	6	0
Chloramphenicol	0.363636	1	1	1	1	0	1	0	0.349987	-0.241	880	1.93701	12.3208	5.99355	5.32193	112.7	0	7	0.454545	0	0	0	3.83852	10.4381	0	5.13305	0	0	1.62192	0	0	0	0	0	0	0.142857	0	1.68	9	12	0	1	0	4	3	0	1	2	0
PS3061	0.584906	3	3	3	2	0	2	0	0.195596	7.773	21673	1.98294	20.8496	24.8372	7.18982	201.56	4	14	0.434783	20.9323	36.4792	0	20.3854	0	0	0	0	0	2.76101	1.28473	0	0	0.32425	0.349609	0.43679	2.19462	0.814003	5.42	9	24	0	8	0	9	11	1	7	3	2
Pazopanib	0.190476	4	4	3	3	0	3	0	0.262354	0.557	31000002907	2.00057	4.76002	21.3963	6.08746	124.13	0	5	0.999	5.16485	6.62028	0	6.04451	17.623	0	7.78364	0	0	0.5	0	0	0	0.532455	0.178174	1.57367	1.97465	0.2	2.56	27	16	0	0	0	8	0	0	0	7	2
RP101 (Brivudine)	0.454545	2	1	2	1	0	1	0	0.298493	-0.198	699	1.99133	13.1873	6.47626	5.32193	99.1	0	3	0.5	0	0	0	2.71852	10.0764	0	5.18608	0	0	0.993957	1.04339	0	0	0	0	0	0.5	0	1.79	10	11	0	2	2	1	3	0	0	1	0
4EGI-1	0.0555556	3	3	3	3	0	2	0	0.316648	4.034	2539	2.01359	9.70088	12.3532	5.9542	142.49	0	7	0.466667	0	0	0	7.156	17.8831	0	8.16019	0	0	1.3014	0	0	0	0	0	1.65096	0.482745	0	2.23	16	16	0	1	0	8	0	0	2	7	0
PF-846	0.227273	5	4	4	3	0	4	0	0.196287	0.558	2741	2.08374	2.60935	22.5541	6.12928	85.02	0	5	0.5	0	0	0	16.4632	24.9141	0	7.24363	0	0	0	0	0	0	0	0	1.70206	2.57702	0.166667	2.89	24	15	0	4	0	10	1	0	1	4	2
1-Deoxynojirimycin	1	1	0	1	0	0	1	0	0.56995	-0.929	146	1.93104	9.95671	2.98689	4.45943	92.95	0	1	0.5	0	0	0	0.333333	3.94154	0	3.96541	0	0	1.48675	0	0	0	0	0	0	0	0	1.57	0	7	0	2	0	0	4	0	0	0	0
RapaLink-1	0.692308	8	5	5	3	0	5	0	0.251812	3.644	213008	2.02098	68.0195	37.1335	8.07682	448.98	3	46	0.492754	0	0	1.1111	0	0	2.66454	0	2.52105	0	2.22231	6.40372	6.90574	0.111111	1.42307	0.258182	1.69792	1.42699	0.0962356	7.51	20	70	0	38	6	5	14	0	8	5	4
XL413	0.285714	4	3	2	1	0	2	0	0.246245	2.371	752	2.09114	5.77225	9.34144	5.52356	71.18	0	1	0.444444	0	0	0	3.76183	13.5219	0	11.1401	0	0	0	0.333333	0	0	0	0	1.14471	0	0	2.34	14	10	0	3	0	3	1	0	0	3	4
Siramesine	0.333333	6	4	3	3	0	4	0	0.0383056	6.29	4081	2.10538	3.14502	7.06346	6.2854	17.4	1	6	0.473684	0	0	0	0	28.8337	4.48846	4.06415	1.20615	0	0	0	0	0	0	0	0	0	0.142857	4.32	15	20	0	9	0	13	0	0	0	5	2
Cloperastine	0.4	3	2	3	2	0	3	0	0.0378849	4.644	1284	2.05263	3.12554	3.40989	5.64386	12.47	0	6	0.5	0	0	0	26.0551	17.0462	0	2.7016	0	0	0	0	0	0	0	0	0	0	0	3.33	6	13	0	7	0	9	1	0	0	3	0
Dextromethorphan	0.666667	4	1	1	1	0	4	0	0.0459819	2.641	682	2.10208	2.8064	3.32857	5.52356	12.47	0	1	0.444444	4.17002	2.42684	0.447214	13.9237	18.9993	4.7451	4.32964	3.04182	0	0	0	0	0	0	0	0	0	0	3.22	7	10	0	7	0	3	2	0	0	3	0
BD1008	0.6	2	1	2	1	0	1	0	0.0215917	3.534	853	2.00008	0	6.57277	5.32193	6.48	0	6	0.5	2.71342	0.54369	0	14.4032	7.88165	0	1.65096	0	0	0	0	0	0	0	0	0	0	0.333333	2.67	6	13	0	8	0	3	0	0	0	3	0
Carbapentane	0.65	2	1	2	1	0	1	0	0.116346	4.001	1594	1.99792	8.56069	3.21042	5.64386	38.77	1	11	0.5	4.10755	0.402015	0.2	21.9078	8.67884	4.83803	0.5	2	0	0	0.632456	0.333333	0	0	0	0	0	0	3.22	6	15	0	10	0	5	0	0	1	1	0
Ifenprodil	0.428571	3	2	3	2	0	3	0	0.134377	4.038	1542	2.03604	5.06467	3.4302	5.70044	43.7	0	5	0.466667	2.59271	1.82567	0	19.6907	20.3035	0	3.77862	0	0	0.166667	0	0	0	0	0	0	0	0	3.44	7	16	0	5	0	9	3	0	0	3	0
Progesterone	0.809524	4	0	1	0	0	3	0	0.108648	4.826	1052	2.05997	4.9672	0	5.70044	34.14	0	1	0.454545	6.22367	5.6155	2.11247	10.5026	21.1338	6.72458	6.49646	5.80206	0.25	0.0909091	0	0	0	0	0	0	0	0	3.55	4	12	0	8	1	0	4	0	3	0	0
Clemastine	0.428571	3	2	3	2	0	2	0	0.0363376	3.281	1362	2.02915	3.06782	3.21334	5.70044	12.47	0	6	0.454545	5.71357	1.9019	0.816497	20.5261	15.3855	4.61447	1.40754	2	0	0	0	0	0	0	0	0	0	0	3.44	6	12	0	5	0	9	1	0	0	3	0
Silmitasertib (CX-4945)	0	4	4	2	2	0	4	0	0.215177	4.316	1444	2.07519	4.85626	9.47307	5.80735	75.11	0	3	0.454545	0	0	0	10.1437	24.562	0	11.1963	0	0	0.5	0	0	0	0	0	0.814325	0	0	2.89	24	12	0	0	0	10	0	0	1	4	4
CB5083	0.208333	5	4	3	3	0	4	0	0.223411	0.582	2635	2.0841	5.5007	15.5825	6.12928	92.31	0	5	0.5	2.00125	2.62327	0	14.6232	26.8549	0	12.8313	0	0	0	0.0909091	0	0	0.394132	0.2	1.19055	1.19055	0	3.33	19	15	0	4	0	9	0	0	1	7	2
DBeQ	0.0909091	4	4	3	3	0	4	0	0.143399	2.301	1813	2.08591	0	12.647	5.85798	48.78	0	6	0.5	0	0	0	21.7693	21.486	0	4.80672	0	0	0	0	0	0	0	0	2.3811	0	0	3.44	12	15	0	2	0	14	0	0	0	4	2
Pepstatin	0.823529	0	0	0	0	0	0	0	0.325707	2.76	10287	1.91208	22.4297	14.9937	6.55459	223.26	4	27	0.478261	6.36163	25.8593	0	1.1697	14.5013	0	23.7831	0	0	3.98092	0	0	0	0	0	1.60562	0	0	3.66	3	24	0	5	0	0	12	0	6	0	0
Pioglitazone	0.315789	3	2	3	2	0	2	0	0.262805	2.341	1917	2.03566	8.13669	6.02735	5.75489	93.59	0	7	0.470588	1.90508	0.809075	0	13.2776	17.3303	0	4.10552	0	0	0.25	0.235702	0	0	0	0	0.0833333	0	0	2.89	7	18	0	4	0	7	1	0	2	4	0
Quercetin	0	3	3	2	2	0	3	0	0.434905	3.446	986	2.02386	18.4263	0	5.58496	131.36	0	1	0.5	0	0	0	2.60102	15.9185	0	15.1241	0	0	2.46637	1.41714	0	0	0	0	0	0	0	2.34	22	11	0	0	0	5	0	0	0	7	2
Onalespib	0.458333	4	2	3	2	0	3	0	0.16433	1.148	2696	2.04114	7.67656	10.1436	6.04439	67.25	0	5	0.5	4.7879	4.68528	0	15.0545	23.105	0	10.46	0	0	0.655185	0	0	0	0	0	0	0	0.550321	3.44	11	17	0	7	0	5	1	0	1	7	0
Nitazoxanide	0.0833333	2	2	2	2	0	1	0	0.454912	1.237	993	1.98857	12.7657	9.1346	5.45943	139.67	0	6	0.454545	0.896378	1.52021	0	3.58871	8.90215	0	5.0261	0	0	0.932089	0.792805	0	0	0	0	0.5	0.57735	0	1.79	20	12	0	0	0	5	0	0	2	4	0
Luminespib	0.384615	4	3	4	3	0	3	0	0.232274	4.034	3505	2.03657	13.7951	9.43336	6.20945	108.06	0	8	0.466667	4.23756	6.49751	0	14.0286	26.1057	0	17.0439	0	0	0.474957	0.76955	0.0909091	0	0	0	0.333333	0.235702	0	3.44	22	16	0	6	0	6	1	0	1	9	0
Azithromycin	0.973684	2	0	3	0	0	2	0	0.240585	1.888	9356	1.9607	33.0966	6.19868	6.75489	180.08	2	7	0.428571	10.5617	35.9688	6.901	1.39212	15.2469	2.99347	24.5016	9.96202	0.394132	1.81061	5.62199	2.88674	0	0	0	0	0	0.1	4.1	3	15	0	5	0	0	15	0	1	0	0
Lovastatin	0.75	3	0	2	0	0	3	0	0.180158	4.574	2246	2.01361	13.6555	0	5.9542	72.83	0	7	0.461538	6.3291	8.75295	0	7.785	26.1195	0	14.3701	0	0	0.382096	1.25992	0.142857	0	0	0	0	0	0	3.55	4	14	0	6	3	0	8	0	3	0	0
Hydroxychloroquine	0.5	2	2	1	1	0	2	0	0.144372	3.136	1390	2.00314	2.42335	9.44661	5.58496	48.39	0	9	0.5	4.46731	1.8459	0	12.0368	14.1464	0	4.13085	0	0	0	0	0	0	0	0	0.25	0.298142	0	2.89	11	15	0	6	0	5	1	0	0	2	2
Olanzapine	0.352941	4	3	2	1	0	2	1	0.179951	1.884	958	2.08919	0	13.1148	5.64386	56.17	0	1	0.5	3.35521	2.58189	0	9.31554	15.511	0	6.7604	0	0	0	0	0	0	0	0	0.333333	0.977846	0.333333	2.78	14	11	0	4	0	5	0	0	1	5	0
Pimozide	0.321429	5	4	4	3	0	4	0	0.0771419	2.879	3961	2.0736	2.58577	10.1038	6.24793	35.58	0	7	0.470588	0	0	0	30.8982	33.2669	0	6.43669	0	0	0	0	0	0	0	0	0	0.57735	0.25	3.88	10	18	0	7	0	12	2	0	0	4	2
Rimcazole	0.428571	4	3	2	1	0	3	0	0.0470784	3.89	49000001347	1.99868	0	9.9725	5.75489	18.51	0	4	0.999	3.72267	2.40187	0	19.377	20.7141	0	4.26219	0	0	0	0	0	0	0	0	0	0.436436	0.25	3.22	13	12	0	5	0	8	2	0	0	0	4
4E1Rcat	0	5	4	5	4	0	3	0	0.238206	5.566	4377	2.05835	15.4392	6.60416	6.32193	113.89	1	6	0.5	0	0	0	24.5845	39.054	0	11.6922	0	0	1.09959	0.637646	0	0	0	0	0	0	0.0909091	3.66	36	19	0	0	2	15	0	0	4	7	0
[truncated: 63 more columns]
