# Supplementary material for: On-target versus off-target effects of drugs inhibiting the replication of SARS-CoV-2
Source: Cell Death Dis. 2020 Aug 19;11(8):656. doi: 10.1038/s41419-020-02842-x (PMC7434849; doi:10.1038/s41419-020-02842-x)
Supplement: Supplementary file 2 — Dataset 2 [file 41419_2020_2842_MOESM2_ESM.xls]

## Sheet: datt
	Fsp3	nSmallRings	nAromRings	nRingBlocks	nAromBlocks	nRings3	nRings6	nRings7	tpsaEfficiency	XLogP	WPATH	WTPT.2	WTPT.4	WTPT.5	VAdjMat	TopoPSA	LipinskiFailures	nRotB	PetitjeanNumber	MDEC.12	MDEC.13	MDEC.14	MDEC.22	MDEC.23	MDEC.24	MDEC.33	MDEC.34	MDEC.44	MDEO.11	MDEO.12	MDEO.22	MDEN.11	MDEN.12	MDEN.13	MDEN.22	MDEN.23	MDEN.33	MLogP	nAtomP	nAtomLC	khs.dCH2	khs.ssCH2	khs.dsCH	khs.aaCH	khs.sssCH	khs.tsC	khs.dssC	khs.aasC	khs.aaaC
Abiraterone	0.625	5	1	2	1	0	4	0	0.0948343	5.537	1524	2.09454	2.54255	3.02405	5.90689	33.12	1	1	0.461538	5.8547	3.9159	1.78885	17.9367	26.1836	7.86598	6.49646	5.80206	0.25	0	0	0	0	0	0	0	0	0	3.88	8	14	0	7	2	4	4	0	2	1	0
ABX464	0.0625	3	3	2	2	0	3	0	0.101023	5.854	1344	2.03443	2.9598	6.31785	5.64386	34.15	1	4	0.461538	0	0	0	9.23013	16.4895	1.43458	4.61082	0.951177	0	0	0	0	0	0	0	0.5	0	0	2.45	18	14	0	0	0	9	0	0	0	4	2
Bexarotene	0.375	3	2	2	2	0	3	0	0.10712	8.163	1631	2.00144	4.83365	0	5.80735	37.3	1	3	0.5	10.3802	11.0736	4.4359	6.94184	19.5479	4.44419	8.78056	4.16616	0.333333	0.5	0	0	0	0	0	0	0	0	3.88	17	13	1	2	0	6	0	0	2	6	0
camostat mesylate	0.238095	2	2	2	2	0	2	0	0.404859	0.333	145000002793	1.94142	20.3442	10.7031	6.08746	200.06	1	10	0.999	0.00685745	0.0056939	0	10.4911	19.5333	0	5.12839	0	0	3.41763e-05	0.00018029	0.142857	0.5	1	0.111111	0	0.0625	0	2.34	19	20	0	2	0	8	0	0	4	4	0
cepharanthine	0.351351	7	4	1	4	0	6	0	0.102033	5.417	6207	2.11291	18.294	6.65535	6.70044	61.86	2	2	0.4	9.75041	9.93143	0	23.8348	56.3965	0	26.8942	0	0	0	0	2.28615	0	0	0	0	0	0.111111	4.65	16	16	0	7	0	10	2	0	0	14	0
Cetilistat	0.68	2	2	1	1	0	2	0	0.130403	10.745	3410	2.00867	8.74341	3.15044	5.90689	52.33	2	16	0.478261	3.96516	1.29098	0	27.5428	11.4248	0	4.64039	0	0	0	0.707107	0.5	0	0	0	0	0	0	3.77	12	24	0	15	0	3	0	0	0	2	2
chloroquine	0.5	2	2	1	1	0	2	0	0.0882257	4.268	1212	2.00311	0	9.38574	5.52356	28.16	0	8	0.461538	5.95033	2.35823	0	10.2042	13.95	0	4.13085	0	0	0	0	0	0	0	0	0.25	0.298142	0	3	11	14	0	5	0	5	1	0	0	2	2
Chlorpromazine	0.294118	3	3	1	1	0	3	0	0.099907	4.923	896	2.05231	0	6.56186	5.52356	31.78	0	4	0.444444	3.40576	1.47939	0	12.3603	16.8988	0	4.32964	0	0	0	0	0	0	0	0	0	0	0.25	2.89	13	10	0	3	0	7	0	0	0	5	0
Ciclesonide	0.78125	6	0	2	0	0	4	0	0.183469	4.295	4484	2.06151	19.5613	0	6.45943	99.13	1	6	0.466667	7.14089	8.87899	2.68317	14.7221	31.9813	9.33394	14.7583	11.2862	1.10521	0.737034	2.18281	0.877205	0	0	0	0	0	0	4.21	6	16	0	10	3	0	8	0	4	0	0
cobicistat	0.475	5	4	5	4	0	3	0	0.250853	3.701	13166	2.02993	13.662	21.8819	6.85798	194.5	3	24	0.5	6.08245	4.82481	0	0	41.9923	0	10.3487	0	0	0.368403	0.764724	0.0666667	0	0	0	1.2475	1.53439	0.166667	4.32	6	23	0	12	0	13	4	0	3	5	0
danoprevir	0.628571	5	1	3	1	2	1	0	0.258307	3.73	10072	2.01303	23.6108	15.9878	6.80735	188.9	2	11	0.470588	4.60229	4.17892	1.80907	20.5032	36.0799	4.65087	14.2668	4.34478	0.1	2.84956	2.05125	0.125	0	0	0	0.550321	1.07495	0.2	3.55	6	18	0	11	2	3	5	0	5	3	0
darunavir	0.518519	4	2	3	2	0	2	0	0.271912	2.276	4771	2.02001	19.3555	8.96527	6.35755	148.8	2	13	0.5	3.96749	3.16546	0	17.4632	27.7489	0	8.86329	0	0	1.19527	1.63694	1.04004	0	0.1	0.166667	0	0.25	0	3.22	11	17	0	6	0	9	6	0	1	3	0
Diiodohydroxyquinoline	0	2	2	1	1	0	2	0	0.0834581	3.855	218	2.01452	2.54358	3.06477	4.80735	33.12	0	0	0.5	0	0	0	2.7016	8.17004	0	6.08364	0	0	0	0	0	0	0	0	0	0	0	2.01	11	7	0	0	0	4	0	0	0	3	2
Disulfiram	0.8	0	0	0	0	0	0	0	0.409592	3.24	502	1.88368	0	6.37947	4.90689	121.26	0	9	0.444444	4.29828	1.88562	0	1.3014	2.52982	0	0.333333	0	0	0	0	0	0	0	0	0	0	0.2	1.9	3	10	0	4	0	0	0	0	2	0	0
emetine	0.586207	5	2	2	2	0	5	0	0.108662	4.349	3690	2.07269	11.2452	6.70548	6.2854	52.19	0	7	0.5	8.55783	9.2367	0	14.1463	36.0807	0	16.0102	0	0	0	0	0.753202	0	0	0	0	0.166667	0	3.99	8	17	0	8	0	4	4	0	0	8	0
Favipiravir	0	1	1	1	1	0	1	0	0.565756	-0.352	148	1.93032	4.92693	8.35169	4.45943	88.84	0	1	0.4	0	0	0	0	1.8072	0	3.30193	0	0	0.25	0	0	0	0.57735	0	0.333333	0	0	1.35	10	6	0	0	0	1	0	0	1	2	0
Galidesivir	0.454545	3	2	2	1	0	1	0	0.529237	-1.058	657	2.03924	7.54469	14.887	5.39232	140.31	1	2	0.444444	0	0	0	0.577757	7.84515	0	11.7549	0	0	0.766309	0	0	0	1.1547	0	1.73205	0	0	1.79	10	10	0	1	0	2	4	0	0	2	2
GS-441524	0.416667	3	2	2	1	0	1	0	0.515018	-1.616	815	2.02509	10.6257	14.6923	5.52356	149.92	0	2	0.444444	0	0	0	2.56652	9.90896	2.12571	5.45477	3.14735	0	0.766309	1	0	0.142857	0.977846	0.57735	0.5	1.1547	0	1.79	10	10	0	1	0	3	3	1	0	2	1
homoharringtonine	0.655172	5	1	1	1	0	1	1	0.227395	1.719	4573	2.04043	24.7483	3.54508	6.42626	123.99	2	11	0.5	6.74607	4.87109	2.47013	15.6946	27.5791	8.65022	11.0348	6.05012	0.531329	1.1501	3.02719	1.63222	0	0	0	0	0	0	3.55	8	15	0	10	1	2	2	0	3	4	0
Imatinib mesylate	0.266667	5	4	5	4	0	5	0	0.252916	2.2	185000005155	2.02321	9.32434	22.1655	6.49185	149.03	2	8	0.999	0.0133112	0.00712381	0	22.2993	28.3698	0	8.14395	0	0	0.000134164	0	0	0	0	0	2.38791	0.758538	0.333333	3.44	28	23	0	5	0	13	0	0	1	8	0
IMU-838	0.2	3	2	3	2	0	2	0	0.212969	3.337	1827	2.02114	10.1879	3.0686	5.80735	75.63	0	6	0.5	1.59818	1.29268	0	10.1861	22.6635	0	9.74429	0	0	0.814325	0.25186	0	0	0	0	0	0	0	3	21	15	0	3	0	7	0	0	4	5	0
Ivermectin	0.8125	6	0	3	0	0	5	0	0.194464	2.839	17028	2.03824	40.8684	0	7.08746	170.06	2	8	0.5	16.26	26.5581	2.26417	14.5038	47.298	5.87975	0	7.52658	0.166667	0.638093	4.37325	6.05962	0	0	0	0	0	0	5.2	4	23	0	9	5	0	18	0	4	0	0
Lonafarnib	0.518519	5	2	3	2	0	4	1	0.125037	4.448	4243	2.06098	4.99082	12.3413	6.32193	79.53	1	5	0.470588	0	0	0	19.8673	38.7575	0	15.1521	0	0	0.125	0	0	0	0.0714286	0.5	0	0.235702	0.166667	3.44	6	18	0	11	0	4	3	0	2	7	0
lopinavir	0.432432	4	3	4	3	0	4	0	0.190973	4.84	8131	2.01689	13.2764	12.5514	6.61471	120	2	17	0.5	8.6679	8.20304	0	0	41.1816	0	14.9381	0	0	0.827037	0.575117	0	0	0	0	0.47622	0.825482	0	4.54	7	19	0	7	0	13	5	0	3	5	0
mefloquine	0.470588	3	2	2	1	0	3	0	0.119408	3.871	1491	2.00902	2.59775	6.19734	5.80735	45.15	0	4	0.5	0	0	0	7.503	16.5802	3.04292	9.56307	4.48672	0.2	0	0	0	0	0	0	0.166667	0	0	2.34	10	11	0	4	0	4	2	0	0	3	2
N(4)-Hydroxycytidine	0.555556	2	1	2	1	0	1	0	0.529063	-0.854	595	1.99109	15.6438	9.26749	5.24793	137.07	0	3	0.5	0	0	0	0.965489	6.1952	0	5.93166	0	0	1.71527	1.32821	0	0	0	0	0.5	0.707107	0	1.46	9	11	0	1	0	2	4	0	0	1	0
Niclosamide	0	2	2	2	2	0	2	0	0.264928	4.029	980	1.98447	9.92906	6.08727	5.45943	86.63	0	4	0.454545	0	0	0	3.80783	13.838	0	6.86644	0	0	0.98463	0	0	0	0	0	0	0.2	0	2.01	19	12	0	0	0	6	0	0	1	6	0
Omipasilib	0.04	5	5	4	4	0	5	0	0.22835	4.329	4134	2.06097	7.79844	15.3338	6.32193	115.34	1	6	0.470588	1.65056	1.80112	0	14.2476	31.3961	0	12.4393	0	0	0.5	0.4	0	0	0	0	1.64278	0	0	3	33	18	0	0	0	13	0	0	0	9	2
Pictilisib	0.434783	6	4	4	2	0	4	0	0.280945	2.018	3828	2.09204	7.77768	22.9447	6.32193	144.17	1	5	0.466667	1.70318	0.769682	0	16.3464	24.8046	0	10.3532	0	0	0.5	0.142857	0	0	0	0	1.8281	1.70954	0.550321	2.67	19	16	0	9	0	5	0	0	0	4	4
remdesivir	0.481481	4	3	3	2	0	2	0	0.354286	1.93	6366	2.01193	22.4461	17.7126	6.49185	213.36	3	14	0.5	4.87688	3.92849	0.271308	11.3747	21.2414	2.31982	8.57255	2.94041	0	0.968027	3.56405	1.40754	0.142857	1.11227	0.57735	0.514714	1.04004	0	2.78	11	19	0	4	0	8	5	1	1	3	1
rintatolimod	0.535714	7	4	6	3	0	3	0	0.560849	-8.662	1407000001680	1.98833	64.8496	28.155	7.10852	558.12	4	12	0.999	0	0	0	0	0	0	0	0	0	0	0	7.59744e-07	0	2.7464e-07	1.88988e-06	3.75381e-06	1.13679e-05	3e-09	0.47	10	12	0	3	0	6	12	0	0	1	2
RO5126766	0.142857	4	4	3	3	0	4	0	0.307131	2.963	3488	2.03747	13.6689	14.8391	6.16993	144.69	0	7	0.5	2.34623	3.81016	0	7.08337	20.2934	0	13.058	0	0	0.550321	0.81076	0.25	0	0	0	1.47465	0	0	2.45	18	19	0	1	0	8	0	0	0	7	2
selamectin	0.767442	6	0	3	0	0	5	0	0.201094	3.917	11522	2.05402	31.8043	2.80647	6.93074	154.73	1	4	0.444444	12.3921	15.7247	1.53678	22.1137	49.4833	6.86419	26.0336	7.55951	0.166667	0.688817	3.71944	3.1695	0	0	0	0	0	0	4.87	5	19	0	12	5	0	13	0	5	0	0
Sorafenib	0.0952381	3	3	3	3	0	3	0	0.198993	3.752	3619	2.00771	8.18766	11.8963	6.08746	92.35	0	9	0.5	1.16141	1.16773	0.0588235	9.2792	20.0899	1.42269	6.70078	1.61129	0	0.0833333	0.338062	0	0	0	0	0.931801	0	0	2.56	26	19	0	0	0	10	0	0	2	7	0
umifenovir	0.318182	3	3	2	2	0	2	0	0.16804	5.096	2100	2.01261	7.97868	6.381	5.9542	80	1	8	0.5	5.29157	7.7448	0	8.23974	18.4898	0	14.1274	0	0	0.166667	0.57735	0	0	0	0	0	0	0.2	3.11	13	13	0	3	0	6	0	0	1	6	2
11r	0.424242	4	2	4	2	0	3	0	0.233217	4.544	6578	2.02668	12.7261	12.114	6.49185	133.47	2	16	0.473684	0	0	0	0	38.6156	0	12.2967	0	0	1.59261	0	0	0	0	0	1.12093	0	0	4.1	11	20	0	10	2	10	4	0	5	2	0
13a	0.666667	4	1	4	1	1	2	0	0.281386	3.852	6108	1.9976	18.1295	15.4691	6.49185	164.7	3	16	0.5	3.77707	3.97601	3	15.8407	31.4136	1.39061	14.9987	1.52109	0	2.09762	0.835379	0	0	0	0	0.892358	0.844214	0	3.44	11	17	0	10	0	3	5	0	5	1	0
13b	0.483871	4	2	4	2	1	2	0	0.277607	3.312	6831	1.99728	18.1507	15.561	6.52356	164.7	3	17	0.473684	3.63476	3.95469	3	16.4367	31.6301	1.3272	14.578	1.51237	0	2.09762	0.835379	0	0	0	0	0.892358	0.844214	0	3.55	11	20	0	6	0	8	4	0	5	2	0
14b	0.423077	4	2	4	2	1	2	0	0.308962	1.77	4112	2.01161	12.7209	15.0116	6.2854	152.39	1	13	0.466667	0	0	0	16.4367	30.2497	0	13.1534	0	0	1.59261	0	0	0	0.344567	0.333333	0.577757	0.54369	0	3.22	8	16	0	6	0	8	4	0	4	2	0
[truncated: 63 more columns]
